# Supplementary material for: A Polymorphism in the BDNF Gene (rs11030101) is Associated With Negative Symptoms in Chinese Han Patients With Schizophrenia
Source: Front Genet. 2022 Mar 16;13:849227. doi: 10.3389/fgene.2022.849227 (PMC8974295; doi:10.3389/fgene.2022.849227)
Supplement: Supplementary file 1 [file DataSheet1.xlsx]

## Sheet: Sheet1
WELL	TERM	SNP_ID	2nd-PCRP	1st-PCRP	AMP_LEN	UP_CONF	MP_CONF	Tm(NN)	PcGC	PWARN	UEP_DIR	UEP_MASS	UEP_SEQ	EXT1_CALL	EXT1_MASS	EXT1_SEQ	EXT2_CALL	EXT2_MASS	EXT2_SEQ	EXT3_CALL	EXT3_MASS	EXT3_SEQ	EXT4_CALL	EXT4_MASS	EXT4_SEQ	1stPAUSE
W1	iPLEX	rs6265	ACGTTGGATGCTTCATTGGGCCGAACTTTC	ACGTTGGATGGCTTGACATCATTGGCTGAC	101	100	77.5	46.2	44.4		F	5378.5	CCAACAGCTCTTCTATCA	C	5625.7	CCAACAGCTCTTCTATCAC	T	5705.6	CCAACAGCTCTTCTATCAT
W1	iPLEX	rs6740584	ACGTTGGATGGTAACTAGAACCAATCAAAAC	ACGTTGGATGTCAACTCTACCGAGGGATAG	117	82.7	82.7	45.3	33.3		R	5484.6	ACCAATCAAAACAATGGT	T	5755.8	ACCAATCAAAACAATGGTA	C	5771.8	ACCAATCAAAACAATGGTG
W1	iPLEX	rs362691	ACGTTGGATGTACCATGCCAGTGAGTTTAC	ACGTTGGATGATCTCACCAAGTTTTCTGGG	89	96.7	77.5	48.8	52.6	d	R	5972.9	GTGGAGGAGAGTCATAGTG	G	6220.1	GTGGAGGAGAGTCATAGTGC	C	6260.1	GTGGAGGAGAGTCATAGTGG	A	6300	GTGGAGGAGAGTCATAGTGT
W1	iPLEX	rs2551640	ACGTTGGATGTTATACAGTGCCTGCCCATC	ACGTTGGATGCCAAGTCCCAGAAGTAAAGC	109	99.7	77.5	45.4	38.9	d	F	6138	gaTTGACTCTTATGGGTTCA	A	6409.2	gaTTGACTCTTATGGGTTCAA	G	6425.2	gaTTGACTCTTATGGGTTCAG
W1	iPLEX	rs11030101	ACGTTGGATGCCTGTAAAACAGGATGGCTC	ACGTTGGATGTCCTCTTCCCACAGAGATAC	93	99.8	77.5	47.3	38.1		R	6469.2	GGATGGCTCAATGAAATTATC	T	6740.4	GGATGGCTCAATGAAATTATCA	A	6796.3	GGATGGCTCAATGAAATTATCT
